# Supplementary material for: Testing the effects of 4-week training programs based on extreme and medium-sided soccer games: a study focusing on change-of-direction, vertical jump height and locomotor profile
Source: BMC Sports Sci Med Rehabil. 2022 Nov 24;14:199. doi: 10.1186/s13102-022-00592-1 (PMC9686108; doi:10.1186/s13102-022-00592-1)
Supplement: Supplementary file 1 — Additional file 1. Dataset of the study. [file 13102_2022_592_MOESM1_ESM.xlsx]

## Sheet: Folha1
Playernumber	Group	COD_baseline	30-15baseline	CMJbaseline	CODafter	30-15after	CMJafter
2	1v1	2.4	20.5	40	2.38	17.5	41.7
3	1v1	2.71	20.5	38.9	2.64	21.5	39.1
5	1v1	2.42	16.5	41.8	2.35	21	43.1
7	1v1	2.59	21	40.9	2.47	20.5	41.4
10	1v1	2.63	20.5	40.9	2.41	21.5	41
13	1v1	2.49	13	42.5	2.41	22	42.9
15	1v1	2.79	19.5	41	2.49	12.5	42.5
16	1v1	2.55	21.5	42.8	2.39	22	43.2
18	1v1	2.6	20.5	43.2	2.38	19	43.8
20	1v1	2.57	20.5	42.9	2.59	21.5	43.4
1	5v5	2.65	19.5	40.8	2.4	19.5	41.4
4	5v5	2.67	21.5	39.9	2.6	19	41.5
6	5v5	2.66	18.5	39.7	2.64	22	38.6
8	5v5	2.4	21.5	41.3	2.38	21.5	42.8
9	5v5	2.57	20.5	41.8	2.37	21.5	43.1
11	5v5	2.91	16.5	37.6	2.64	21.5	35.2
12	5v5	2.71	19.5	41.2	2.65	22.5	41.7
14	5v5	2.61	20.5	40.8	2.55	13.5	42
17	5v5	2.79	18.5	42	2.66	21	42.6
19	5v5	2.76	21.5	38.7	2.7	22	39.7
